# Supplementary material for: Increased Levels of Anti-Anisakis Antibodies During Hospital Admission in Septic Patients
Source: Antibodies (Basel). 2024 Nov 27;13(4):96. doi: 10.3390/antib13040096 (PMC11672462; doi:10.3390/antib13040096)
Supplement: Supplementary file 1 [file antibodies-13-00096-s001.zip]

Archive with 1 entries (1 files):
- antibodies-3314975-supplementary.pdf
